# Supplementary material for: Arabidopsis NPF4.6 and NPF5.1 Control Leaf Stomatal Aperture by Regulating Abscisic Acid Transport
Source: Genes (Basel). 2021 Jun 8;12(6):885. doi: 10.3390/genes12060885 (PMC8227765; doi:10.3390/genes12060885)
Supplement: Supplementary file 1 [file genes-12-00885-s001.zip]

Archive with 1 entries (1 files):
- genes-1232363-supplementary.pdf
